# Supplementary material for: Loss of Function of the Retinoblastoma Gene Affects Gap Junctional Intercellular Communication and Cell Fate in Osteoblasts
Source: Biology (Basel). 2024 Jan 11;13(1):39. doi: 10.3390/biology13010039 (PMC10813623; doi:10.3390/biology13010039)
Supplement: Supplementary file 1 [file biology-13-00039-s001.zip]

Archive with 1 entries (1 files):
- biology-2697594-supplementary.pdf
